# Supplementary material for: Clinical and Epidemiological Characteristics of COVID-19 Patients with SARS-CoV-2 Re-Detected on PCR Test after Discharge from Isolation
Source: Clin Pract. 2021 Dec 18;11(4):954–60. doi: 10.3390/clinpract11040110 (PMC8699873; doi:10.3390/clinpract11040110)
Supplement: Supplementary file 1 [file clinpract-11-00110-s001.zip]

Archive with 1 entries (1 files):
- clinpract-1456124-supplementary.pdf
